# Supplementary material for: Differentiation Capacity of Bone Marrow-Derived Rat Mesenchymal Stem Cells from DsRed and Cre Transgenic Cre/loxP Models
Source: Cells. 2022 Sep 5;11(17):2769. doi: 10.3390/cells11172769 (PMC9455627; doi:10.3390/cells11172769)
Supplement: Supplementary file 1 [file cells-11-02769-s001.zip]

Archive with 1 entries (1 files):
- cells-1859375-supplementary.pdf
